# Supplementary material for: Clinical and genetic analyses of 17 Chinese patients with glycogen storage disease type IXc
Source: Orphanet J Rare Dis. 2025 Dec 25;21:30. doi: 10.1186/s13023-025-04178-1 (PMC12849681; doi:10.1186/s13023-025-04178-1)
Supplement: Supplementary file 2 — Supplementary Material 2 [file 13023_2025_4178_MOESM2_ESM.xlsx]

## Sheet: Sheet1
Information of 80 GSD IXc patients.
Patient ID	Ref	Nationality	Sex	Age at onset	Symptoms at onset	Age at diagnosis	Age at the last follow-up	Height at baseline*	Height at the last follow-up*	ALT at baseline	ALT at the last follow-up	AST at baseline	AST at the last follow-up	Liver biopsy	Age at liver biopsy	LF	LC	LA	HCC	Lf	LT	PHKG2 gene variants
																						Allele 1	Allele 2
1	this study	China	F	1	AD	6.4	16	-1.92	-1.02	719	97	1330	67	NO	NA							c.469G>A(p.E157K)	c.469G>A(p.E157K)
2			F	1.5	MW	7.2	17.75	-0.95	0.8	429	25	683	21	NO	NA							c.469G>A(p.E157K)	c.553C>T(p.R185X)
3			M	1.4	Hypoglycemia	2	11.2	-3.38	-0.75	652	218	1289	211	NO	NA	NA	NA	NA	NA			c.79_89del(p.K27SfsX5)	c.166G>T(p.E56X)
4			M	1.1	AD	1.8	11	-1.94	-0.31	66	217	121	140	NO	NA	NA	NA	NA	NA			c.469G>A(p.E157K)	c.761del(p.S254fsX12)
5			M	0.6	AD	4.3	11	-0.69	0.94	740	95	605	72	NO	NA	NA	NA	NA	NA			c.469G>A(p.E157K)	c.835C>T(p.R279C)
6			F	1	AD	1.9	10.1	1.74	2.29	530	76	1934	86	NO	NA	NA	NA	NA	NA			c.469G>A(p.E157K)	c.469G>A(p.E157K)
7			M	1	AD	5.8	10.7	-1.75	0.54	121	9	241	20	NO	NA	NA	NA	NA	NA			c.553C>T(p.R185X)	c.746A>C(p.Q249P)
8			F	1.5	AD	2.3	9.5	-1.99	0.61	844	245	1264	155	NO	NA	NA	NA	NA	NA			c.870_872del(p.F291del)	c.870_872del(p.F291del)
9			F	1.6	AD	1.7	9.9	-2.25	0.15	1088	189	2630	195	NO	NA						YES	c.63C>G(p.Y21X)	c.63C>G(p.Y21X)
10			M	0.7	AD	1	8	-1.49	0.38	246	186	909	134	NO	NA	NA	NA	NA	NA			c.393-1G>C	c.333del(p.K112RfsX30)
11			F	1.2	AD	1.3	7.3	-1.96	-0.14	886	376	1399	217	NO	NA	NA	NA	NA	NA			c.553C>T(p.R185X)	c.502C>T(p.R168X)
12			M	0.7	AD	1.3	13.2	-2.4	-0.54	500	98	900	90	NO	NA	NA	NA	NA	NA			c.672C>G(p.F224L)	c.672C>G(p.F224L)
13			M	1	AD	2.6	11	-3.36	0.29	371	113	566	161	YES	6	YES						c.557-1G>C	c.130C>T(p.R44X)
14			F	1.3	AD	2.4	8.6	-2.15	-2.45	769	141	991	99	YES	2.3	YES						c.96-11G>A	c.96-11G>A
15			M	2	AD	2.3	5.2	-1.7	0	244	49	512	46	NO	NA	NA	NA	NA	NA			c.469G>A(p.E157K)	c.469G>A(p.E157K)
16			F	1.3	AD	5	12.7	-1.95	0.05	982	64	812	78	NO	NA	NA	NA	NA	NA			c.469G>A(p.E157K)	c.95+1G>T
17			F	0	AD	36.1	38	NA	0.05	NA	32	NA	33	YES	37		YES					c.469G>A(p.E157K)	c.517G>A(p.G173R)
18	[1]	Pakisitan	F	0.7	Convulsion	13	14	GD	NA	267	220	NA	NA	YES	NA	YES						c.226C>T (p.R76X)	c.107C>T (p.S36F)
19			M	1.3	Convulsion	10	11	GD	NA	338	259	NA	NA	YES	NA	YES						c.226C>T (p.R76X)	c.107C>T (p.S36F)
20			M	0.9	Convulsion, Hypoglycemia	3	11	NA	NA	345	115	NA	NA	NO	NA	NA	NA	NA	NA			c.958C>T (p.R320X)	c.958C>T (p.R320X)
21			M	0.3	AD	0.3	7.5	NA	NA	225	165	NA	NA	NO	NA	NA	NA	NA	NA			c.958C>T (p.R321X)	c.958C>T (p.R321X)
22			M	1	AD	2.5	2.5	NA	NA	814	317	NA	NA	NO	NA	NA	NA	NA	NA			c.454C>T (p.R152X)	c.454C>T (p.R152X)
23			M	0.5	Convulsion, Hypoglycemia, AD	0.5	1.1	NA	NA	246	111	NA	NA	NO	NA	NA	NA	NA	NA			c.247C>T (p.Q83X)	c.247C>T (p.Q83X)
24			F	0.6	Convulsion, Hypoglycemia, AD	1.5	2.5	NA	NA	351	207	NA	NA	YES	NA	YES						c.107C>T (p.S36F)	c.107C>T (p.S36F)
25			M	0.8	AD	2	2.5	NA	NA	324	231	NA	NA	YES	NA							c.553C>T (p.R185X)	c.553C>T (p.R185X)
26			F	0.8	Hypoglycemia	0.8	10	SS	NA	355	212	NA	NA	YES	NA		YES					c.557-3C>G	c.557-3C>G
27			M	0.3	AD	0.3	7	SS	NA	145	112	NA	NA	NO	NA	NA	NA	NA	NA			c.557-3C>G	c.557-3C>G
28	[2]	Canada	F	0.3	AD	6	18	NA	NA	313	113	414	104	YES	NA							c.469G>A (p.E157K)	c.469G>A (p.E157K)
29			M	0.5	AD, GD	3	17	GD	improved	661	86	1239	70	NO	NA	NA	NA	NA	NA			c.925C>T (p.R309W)	c.256G>A(p.G86S)
30			F	0.5	AD	9	18	SS	improved but still SS	327	152	335	190	NO	NA	NA	NA	NA	NA			c.643G>A (p.D215N)	c.121T>C(p.C41R)
31	[3]	Iran	F	0.5	AD, Hypoglycemia	NA	NA	SS	NA	173	NA	318	NA	YES	NA	YES						c.130C > T(p.R44X)	c.130C > T(p.R44X)
32	[4]	Saudi Arabia	F	0.2	Convulsion	0.9	8	GD	GD	NA	NA	NA	NA	YES	NA		YES					c.130C>T(p.A44X)	c.130C>T(p.A44X)
33	[5]	Pakistan	M	2	AD	NA	NA	SS	NA	NA	NA	NA	NA	NO	NA	NA	NA	NA	NA			c.431T > C(p.L144P)	c.431T > C(p.L144P)
34			F	2.3	AD	NA	NA	SS	NA	NA	NA	NA	NA	NO	NA	NA	NA	NA	NA			c.144delC(p.H48QfsX5)	c.144delC(p.H48QfsX5)
35	[6]	Span	M	NA	NA	3.7	12	normal	NA	elevated	elevated	elevated	elevated	YES	3	YES						c.647+5G>T	c.647+5G>T
36		Span (Non-Hispanic)	M	NA	AD, Hypoglycemia	1	16	SS	improved	elevated	elevated	elevated	elevated	YES	1	YES						c.158_160delAGA (p.K53del)	c.22G>T(p.E8X)
37			F	0.9	AD	1.3	6	normal	NA	elevated	elevated	NA	NA	YES	0.9	YES						c.247C>T(p.Q83X)	c.96-11G>A
38			F	0.3	AD	2	9	normal	NA	elevated	elevated	elevated	elevated	YES	0.5	YES		YES				c.900G>A(p.W300X)	c.1073A>G(p.Y358C)
39			M	0.8	AD,SS	1	5	SS	NA	elevated	elevated	elevated	elevated	NO								c.96-11G>A	No mutation identified
40	[7]	India	M	NA			3	NA														c.317T>A(p.V106E)	c.317T>A(p.V106E)
41			F	NA	NA	NA	2.1	NA														c.317T>A(p.V106E)	c.317T>A(p.V106E)
42			M	NA	NA	NA	7	NA														c.317T>A(p.V106E)	c.317T>A(p.V106E)
43			F	NA	NA	NA	1.5	NA														c.229G>A(p.E77K)	NA
44			M	NA	NA	NA	3	NA														c.643G>A(p.D215N)	NA
45			F	NA	NA	NA	21		Normal		N		N	NO								c.538Del(p.P180LfsX15)	c.538Del(p.P180LfsX15)
46	[8]	Norway	F	shortly after birth	AD, Hypoglycemia	1.3	8	SS	improved	250-2000		250-2000		YES	0.8	YES						c.643G>A(p.D215N)	c.643G>A(p.D215N)
47		Norway	F	0.3	Convulsion	0.9	7.5	SS	SS	elevated	elevated	elevated	elevated	YES	0.9	YES						c.900G>A(p.W300X)	c.265_266insC(p.H89PfsX13)
48		China	F	0.3	AD	NA	7	normal	normal	596	189		364	YES	0.5	YES						c.469G>A(p.E157K)	c.469G>A(p.E157K)
49	[9]	Japan	F	7	AD	68	69	NA	SS	NA	36	NA	15	YES	56		YES	YES	YES	YES		c.280_282delATC (p.I94del)	c.280_282delATC (p.I94del)
50	[10, 11]	Norway	F	0.4	AD	NA	17	SS	Normal	elevated	N	elevated	N	NO	NA							c.265_266insC(H89PfsX13)	c.265_266insC(H89PfsX13)
51	[10]	France	F	0.6	AD, Hypoglycemia	NA	5	NA	NA	elevated	NA	elevated	NA	YES	NA	YES						c.556G>A(p.G189E)	c.556G>A(p.G189E)
52	[10]	Pakistan	F	1.3	AD	NA	NA	GD	NA	elevated	NA	elevated	NA	YES	<2	YES						c.317T>A(p.V106E)	c.317T>A(p.V106E)
53	[12]	UK	M	0.4	AD	NA	NA	SS	improved	587		>2000		YES	0.6/3.0	YES(0.6y)	YES(3y)					c.430 T>C(p.H144Y)	c.667T>G(p.L225R)
54	[13]	Japan	F	NA	NA	NA	26	SS	improved	NA	NA	NA	NA	YES	NA		YES(15y)	YES(15y)				c.277delC(p.K93SfsX17)	c.277delC(p.K93SfsX17)
55	[14]	Brazil	NA																			c.454C>T(p.R152X)	c.454C>T(p.R152X)
56			NA																			c.835C>T(p.R279C)	c.835C>T(p.R279C)
57			NA																			c.835C>T(p.R279C)	c.835C>T(p.R279C)
58			NA																			c.927+1G>A	c.927+1G>A
59			NA																			c.835C>T(p.R279C)	c.927+1G>A
60	[14,15]		M	0.4	NA	NA	NA	NA	NA	945	NA	1000	NA	NO	NA	NA	NA	NA	NA	NA	NA	c.502C>T(p.R168X)	c.859C>T(p.Q287X)
61	[15]	Comoran	M	NA	NA	NA	NA	NA	NA	NA	NA	NA	NA	unknown	NA		YES			YES	YES	c.802_805delATCT(p.I268PfsX12)	c.802_805delATCT(p.I268PfsX12)
62		Algeria	M	0.7	NA	NA	NA	NA	NA	504	NA	968	NA	unknown	NA		YES					c.272-1G>C	c.272-1G>C
63		Europe	M	1.5	NA	NA	NA	NA	NA	264	NA	269	NA	NO	NA	NA	NA	NA	NA	NA	NA	NA	NA
64	[16]	China	M	1	AD	2	NA	normal	NA	456	NA	1293	NA	NO	NA	NA	NA	NA	NA	NA	NA	c.553C>T(p.R185X)	c.553C>T(p.R185X)
65	[17]	Saudi Arabia	F	0.8	AD	NA	2.5	SS	SS	586	NA	663	NA	YES	1.5	YES	YES					c.659G>A(p.G220E)	c.659G>A(p.G220E)
66			F	0.7	AD	NA	2.5	SS	NA	175	NA	239	NA	NO	NA	NA	NA	NA	NA	NA	NA	c.659G>A(p.G220E)	c.659G>A(p.G220E)
67			F	0.1	AD	NA	2	GD	NA	612	NA	647	NA	YES	2	YES						c.659G>A(p.G220E)	c.659G>A(p.G220E)
68	[18]	Korea	M	NA	NA	0.6	NA	SS	improved	190	NA	decreased	NA	YES	NA	YES						c.783delC(p.S262AfsX6)	c.661G>A(p.V221M)
69			F	NA	NA	2	NA	SS	improved	286	NA	decreased	NA	YES	NA	YES	YES(18y)		YES(27y)			c.783delC(p.S262AfsX6)	c.661G>A(p.V221M)
70	[19]	India	M	1.3	NA	NA	10	NA	NA	elevated	NA	NA	NA	NO	NA	NA	NA	NA	NA	NA	NA	c.698T>C(p.F233S)	c.698T>C(p.F233S)
71	[20]	China	F	0	AD	10m	10	SS	improved	721	around 140	910	around 180	NO	NA	NA	NA	NA	NA			c.698T>C(p.F233S)	c.957insGG(p.R320DfsX5)
72	[21]	Pakistan	M	2.5	AD, Hypoglycemia	12	NA	NA	NA	elevated	NA	elevated	NA	NO	NA	NA	NA	NA	NA	NA	NA	c.431T>C(p.L144P)	c.431T>C(p.L144P)
73			M	1	AD, Doll face	9	NA	NA	NA	elevated	NA	elevated	NA	NO	NA	NA	NA	NA	NA	NA	NA	c.431T>C(p.L144P)	c.431T>C(p.L144P)
74			M	1	AD, Hypoglycemia	11	NA	NA	NA	elevated	NA	elevated	NA	YES	NA							c.431T>C(p.L144P)	c.431T>C(p.L144P)
75			M	2.7	AD, Convulsion, Doll face	4	NA	NA	NA	elevated	NA	elevated	NA	NO	NA	NA	NA	NA	NA	NA	NA	c.469G>A(p.E157K)	c.469G>A(p.E157K)
76			F	0.1	AD, Hematemesis	7.8	NA	NA	NA	elevated	NA	elevated	NA	NO	NA	NA	NA	NA	NA	NA	NA	c.469G>A(p.E157K)	c.469G>A(p.E157K)
77			F	0.3	AD, Diarrhoea	1.2	NA	NA	NA	elevated	NA	elevated	NA	NO	NA	NA	NA	NA	NA	NA	NA	c.469G>A(p.E157K)	c.469G>A(p.E157K)
78	[22]	Qatar	M	1.2	AD, Doll face	NA	NA	SS	NA	529	160	634	92	YES	1.2							c.1034C>G(p.S345X)	c.1034C>G(p.S345X)
79	[23]	Turkey	F	Infancy	AD	NA	9	NA	NA	elevated	elevated	elevated	elevated	YES	3	YES						c.698T>C(F233S)	c.698T>C(F233S)
80			F	Infancy	AD	NA	NA	NA	NA	NA	NA	NA	NA	YES	NA	YES						c.698T>C(F233S)	c.698T>C(F233S)
*: Height is presented with the growth delay (GD), short stature (SS) and Δheight SDS, defined as the difference between the SDS of actual height and target height [calculated as (mother’s height + father’s height)/2 ± 6.5 (in cm)]; M: male; F: female; AD: Abdominal distension; MW: muscular weakness; GD: Growth Delay; SS: Short Stature; ALT: alanine aminotransferase; AST: aspartate transaminase; …
Ref.
1. Waheed N, et al. Variability of clinical and biochemical phenotype in liver phosphorylase kinase deficiency with variants in the phosphorylase kinase (PHKG2) gene. J Pediatr Endocrinol Metab;33(9):1117-23.(2020). 2. Roscher A, et al. The natural history of glycogen storage disease types VI and IX: Long-term outcome from the largest metabolic center in Canada. Mol Genet Metab;113(3):171-6.(2014…
